# Supplementary material for: Blood Serum Stimulates the Virulence Potential of Mucorales through Enhancement in Mitochondrial Oxidative Metabolism and Rhizoferrin Production
Source: J Fungi (Basel). 2023 Nov 22;9(12):1127. doi: 10.3390/jof9121127 (PMC10744254; doi:10.3390/jof9121127)
Supplement: Supplementary file 1 [file jof-09-01127-s001.zip]

Archive with 1 entries (1 files):
- jof-2667981-supplementary.pdf
